# Supplementary material for: Treatment of Advanced NSCLC Patients with an Anti-Idiotypic NeuGcGM3-Based Vaccine: Immune Correlates in Long-Term Survivors
Source: Biomedicines. 2025 May 6;13(5):1122. doi: 10.3390/biomedicines13051122 (PMC12109512; doi:10.3390/biomedicines13051122)
Supplement: Supplementary file 1 [file biomedicines-13-01122-s001.zip]

Archive with 6 entries (6 files):
- Figure S1 CD4.pdf
- Figure S2 innate.pdf
- Figure S3 gate strategies.pdf
- Figure S4 pre and post.pdf
- Table S1.pdf
- Table S2.pdf
